# Supplementary material for: A machine learning-based phenotype for long COVID in children: An EHR-based study from the RECOVER program
Source: PLoS One. 2023 Aug 10;18(8):e0289774. doi: 10.1371/journal.pone.0289774 (PMC10414557; doi:10.1371/journal.pone.0289774)
Supplement: S2 Table — These tables show the TreeScan-selected cuts for conditions, labs, procedures, and medications. Each row describes the top node which characterizes the cluster. In other words, the node, together with all descendant codes, defines the feature cluster. (ZIP) [file pone.0289774.s004.zip]

Archive with 4 entries (4 files):
- Supplementary Table 2a.docx
- Supplementary Table 2b.docx
- Supplementary Table 2c.docx
- Supplementary Table 2d.docx
